# Supplementary material for: Right Coronary Artery to Coronary Sinus Fistula Post Endomyocardial Biopsy: A Case Report of a Rare Complication
Source: Case Rep Cardiol. 2020 Mar 1;2020:7914737. doi: 10.1155/2020/7914737 (PMC7079234; doi:10.1155/2020/7914737)
Supplement: Supplementary Materials — Supplemental Videos 1-2: coronary angiography showing a very large RCA measuring 5 mm with a fistulous connection from posterolateral branch to the right atrium. Supplemental Video 3: TTE showing a subtle right coronary artery to right atrial shunt. Supplemental Video 4-5: coronary CTA showing an ectatic RCA measuring approximately 6 mm in diameter and an ectatic posterolateral branch measuring 4.5 × 5.5 mm with a fistulous communication to a dilated coronary sinus. [file 7914737.f1.zip]

Archive with 5 entries (5 files):
- Video1.avi
- Video2.avi
- Video3.avi
- Video4.MP4
- Video5.avi
